# Supplementary material for: Prognostic Impact of Pulmonary Metastasectomy for Uterine Malignancies: A Retrospective Analysis of 38 Cases
Source: Cancers (Basel). 2025 Dec 19;18(1):13. doi: 10.3390/cancers18010013 (PMC12784751; doi:10.3390/cancers18010013)
Supplement: Supplementary file 1 [file cancers-18-00013-s001.zip]

Archive with 1 entries (1 files):
- cancers-4005725-supplementary.pdf
